# Supplementary material for: A new addition to the embalmed fauna of ancient Egypt: Güldenstaedt’s White-toothed Shrew, Crocidura gueldenstaedtii (Pallas, 1811) (Mammalia: Eulipotyphla: Soricidae)
Source: PLoS One. 2021 Apr 7;16(4):e0249377. doi: 10.1371/journal.pone.0249377 (PMC8026016; doi:10.1371/journal.pone.0249377)
Supplement: S1 Dataset — (XLS) [file pone.0249377.s001.xls]

## Sheet: Details & Reference
Dataset from: Neal Woodman, Salima Ikram, and Joanne Rowland. A new addition to the embalmed fauna of ancient Egypt: Crocidura gueldenstaedtii (Pallas, 1811) (Mammalia: Eulipotyphla: Soricidae).
Please cite this paper when using the corresponding dataset.

## Sheet: dentaries
number	side	HCP1	p4-m32	ID
QUS 07.02	R	4.21	4.39	C. floweri
QUS 07.13	R	3.91		C. floweri
QUS 14.53	R	4.06		C. floweri	T15 (213)
QUS 14.43	R	4.84	5.27	C. fulvastra	T15 (213)
QUS 14.44	R	5.33		C. fulvastra	T15 (213)
QUS 14.45	R			C. fulvastra	T15 (213)
QUS 14.51	L	5.09		C. fulvastra	T15 (213)
QUS 14.52	L	5.45		C. fulvastra	T15 (213)	worn
QUS 14.56	R	4.94	5.15	C. fulvastra	T15 (213)
QUS 14.58	R		5.33	C. fulvastra	T15 (213)
QUS 14.62	R	5.09		C. fulvastra	T15 (213)	worn
QUS 14.64	R			C. fulvastra	T15 (213)
QUS 14.67	R	5.09		C. fulvastra	T15 (213)
QUS 14.69	R	4.84		C. fulvastra	T15 (213)
QUS 14.71	L	5.21	5.24	C. fulvastra	T15 (213)
QUS 14.73	L	4.88	5.15	C. fulvastra	T15 (213)
QUS 14.74	L		5.33	C. fulvastra	T15 (213)
QUS 14.80	L	5.15	5.21	C. fulvastra	T15 (213)
QUS 14.83	L	5.3		C. fulvastra	T15 (213)
QUS 14.60	R	4.39		C. gueldenstaedtii	T15 (213)
QUS 14.65	R	4.3		C. gueldenstaedtii	T15 (213)
QUS 14.42	R	4.67	4.67	C. gueldenstaedtii	T15 (213)
QUS 14.79	L	4.33		C. gueldenstaedtii	T15 (213)
QUS 14.46	L	4.52		C. gueldenstaedtii	T15 (213)
QUS 14.47	L	4.54		C. gueldenstaedtii	T15 (213)
QUS 14.48	L	4.84		C. gueldenstaedtii	T15 (213)	diseased i1
QUS 14.49	L	4.58		C. gueldenstaedtii	T15 (213)
QUS 14.50	L	4.52	4.91	C. gueldenstaedtii	T15 (213)
QUS 14.54	R	4.76		C. gueldenstaedtii	T15 (213)
QUS 14.55	R	4.45		C. gueldenstaedtii	T15 (213)
QUS 14.57	R	4.73	4.85	C. gueldenstaedtii	T15 (213)
QUS 14.59	R	4.61		C. gueldenstaedtii	T15 (213)
QUS 14.61	R	4.61	4.84	C. gueldenstaedtii	T15 (213)
QUS 14.63	R	4.64	5	C. gueldenstaedtii	T15 (213)
QUS 14.66	R	4.45		C. gueldenstaedtii	T15 (213)
QUS 14.68	R	4.52		C. gueldenstaedtii	T15 (213)
QUS 14.70	R	4.7		C. gueldenstaedtii	T15 (213)
QUS 14.72	L	4.45	4.76	C. gueldenstaedtii	T15 (213)
QUS 14.75	L	4.73	5.06	C. gueldenstaedtii	T15 (213)
QUS 14.76	L	4.73	4.7	C. gueldenstaedtii	T15 (213)
QUS 14.77	L	4.58		C. gueldenstaedtii	T15 (213)
QUS 14.78	L	4.45	4.79	C. gueldenstaedtii	T15 (213)
QUS 14.81	L	4.67		C. gueldenstaedtii	T15 (213)
QUS 14.82	L			C. gueldenstaedtii	T15 (213)
QUS 14.107	L	4.45		C. gueldenstaedtii	T15 (213)
QUS 07.03	L	3.33		C. religiosa
QUS 12.04	L	3.09	3.45	C. religiosa	SCA SFG 1; South Wall
QUS 07.09	L	3.61	4.12	C. religiosa	307.T2
QUS 12.05	R	3.3	3.7	C. religiosa	SCA SFG 1; South Wall
QUS 12.06	R	3.64		C. religiosa	SCA SFG 1; South Wall
1 Length of lower toothrow, P4 to M3 (p4-m3)
2 Height of coronoid process of the dentary (HCP)

## Sheet: crania
number	side	PL	MXB	ID
QUS 14.185	L			C. floweri
QUS 07.10	R		5.27	C. floweri
QUS 14.10	R	8.54	6.61	C. fulvastra
QUS 14.12	L&R	8.73	6.61	C. fulvastra
QUS 14.09	R	9.09	7.09	C. fulvastra
QUS 14.20	L&R			C. fulvastra
QUS 14.184	R			C. fulvastra
QUS 14.08	L	7.33	5.82	C. gueldenstaedtii
QUS 14.14	L&R	7.56	6.48	C. gueldenstaedtii
QUS 14.07	R	7.58	5.84	C. gueldenstaedtii
QUS 14.01	L	7.58		C. gueldenstaedtii
QUS 14.06	L	7.63	5.94	C. gueldenstaedtii
QUS 14.03	L	7.64	5.64	C. gueldenstaedtii
QUS 14.11	L&R	7.64	6.06	C. gueldenstaedtii
QUS 14.15	L&R	7.7		C. gueldenstaedtii
QUS 14.16	L&R	7.82	5.94	C. gueldenstaedtii
QUS 14.17	L&R	8	6	C. gueldenstaedtii
QUS 14.18	L&R	8		C. gueldenstaedtii
QUS 14.05	L	8.06	6.12	C. gueldenstaedtii
QUS 14.13	L&R	8.18		C. gueldenstaedtii
QUS 14.02	R	8.24	5.91	C. gueldenstaedtii
QUS 14.186	L			C. gueldenstaedtii
QUS 14.187	L			C. gueldenstaedtii
QUS 07.04	R	6.42	4.73	C. religiosa
QUS 07.07	R	6	4.73	C. religiosa
QUS 12.07	R	6.3	4.52	C. religiosa
QUS 12.08	R	6.12	4.67	C. religiosa
QUS 12.09	R			C. religiosa
QUS 12.10	L			C. religiosa
QUS 14.19	L&R		4.91	C. religiosa
1 Palatal length (PL)
2 Maxillary breadth (MXB)
